# Supplementary material for: Bovine Milk Protein-Derived Preparations and Their Hydrolysates as Sources of ACE-Inhibitory, DPP-IV-Inhibitory, and Antioxidative Peptides Analyzed Using in Silico and in Vitro Protocols
Source: Int J Mol Sci. 2025 May 1;26(9):4323. doi: 10.3390/ijms26094323 (PMC12073076; doi:10.3390/ijms26094323)
Supplement: Supplementary file 1 [file ijms-26-04323-s001.zip]

Archive with 1 entries (1 files):
- ijms-3548695-supplementary.pdf
